# Supplementary material for: Activation of the IKK2/NF-κB pathway in VSMCs inhibits calcified vascular stiffness in CKD
Source: JCI Insight. 2024 Mar 12;9(7):e174977. doi: 10.1172/jci.insight.174977 (PMC11128211; doi:10.1172/jci.insight.174977)
Supplement: Supporting data values [file jciinsight-9-174977-s147.xlsx]

## Sheet: Figure 2
	Figure 2C
	IL1beta				IL-6
	WT	WT	IKK2KO	IKK2KO	WT	WT	IKK2KO	IKK2KO
		TNFa		TNFa		TNFa		TNFa
	0.93	8.76	0.81	2.53	0.89	5.86	0.67	1.32
	1.03	8.51	0.85	2.64	1.08	5.56	0.78	1.23
	1.04	8.33	0.66	2.67	1.03	8.18	0.65	1.32
	iNOS				TNFa
	WT	WT	IKK2KO	IKK2KO	WT	WT	IKK2KO	IKK2KO
		TNFa		TNFa		TNFa		TNFa
	1.08	27.9	0.53	1.51	0.73	11.2	0.56	1.09
	0.91	25.6	0.68	1.32	0.78	13.28	0.75	1.07
	1.01	33.1	0.77	1.67	1.47	14.03	0.53	1.25
	Figure 2D			Figure 2E
	Matrix Calcium			Matrix Calcium
	WT	IKK2KO		WT	WT	IKK2KO	IKK2KO
	3	8.9			TNFa		TNFa
	3.1	8.8		1.94	22.34	2.31	130.12
	3.6	7.5		1.53	23.45	3.73	128.95
	3.2	7.9		1.78	18.94	2.51	130.78
				2.09	20.33	1.95	125.73
				2.51	23.21	2.42	125.68
					27.96	3.1	130.14
	Figure 2F
	ALP activity
	WT	WT	IKK2KO	IKK2KO
		TNFa		TNFa
	106	167	124	387
	121	189	168	389
	90	187	103	345
	89	201	123	305
	94	233	123	317
	100	278	108	320

## Sheet: Figure 3
	Figure 3D
	Matrix Calcium
	WT	NFKB1KO	RelAKO	WT	NFKB1KO	RelAKO
	HP	HP	HP	TNF	TNF	TNF
	4.15	7.5	22.84	11.81	30.18	43.41
	4.39	7.34	15.1	11.42	30.2	48.94
	4.51	8.02	18.8	11.95	31.41	45.51
	5.18	8.28	17.29	9.35	27	48.21
	Figure 3E
	IL-1beta
	WT	WT	NFKB1KO	NFKB1KO	RelAKO	RelAKO
		TNF		TNF		TNF
	1.08	7.87	0.78	1.24	0.31	0.35
	0.91	7.2	0.79	0.88	0.21	0.41
	1.01	4.66	0.61	0.98	0.22	0.31
	Figure 3F
	IL-6
	WT	WT	NFKB1KO	NFKB1KO	RelAKO	RelAKO
		TNF		TNF		TNF
	1.23	6.3	0.89	1.21	1.11	2.02
	0.91	5.6	0.8	1.7	1.21	1.89
	0.86	5.5	0.91	2.2	1.31	2.34
	Figure 3G
	TNF
	WT	WT	NFKB1KO	NFKB1KO	RelAKO	RelAKO
		TNF		TNF		TNF
	0.99	33.15	0.98	1.34	0.56	0.73
	0.9	18.9	1.32	1.29	0.76	0.77
	1.11	12.41	1.23	1.68	0.58	0.69

## Sheet: Figure 4
Fgure 4B	Survival Rate			Figure 4D					Figure 4E					Figure 4F
	Control	SMC-IKK2KO		Calcified lesion					Aortic Calcium					aPWV
200	0			Control	SMC-IKK2KO	Control	SMC-IKK2KO		Control	SMC-IKK2KO	Control	SMC-IKK2KO		Control	SMC-IKK2KO	Control	SMC-IKK2KO
200	0			NKD	NKD	CKD	CKD		NKD	NKD	CKD	CKD		NKD	NKD	CKD	CKD
200	0			268.5	170.69	542.55	56087.9		0.8	1.1	1.4	28.9		278.2	377	375.55	487.34
200	0			176.18	232.8	1289.41	19204.3		0.8	1.3	1.9	23.3		285	437.84	412.16	503.38
200	0			265.33	135.62	2908.86	35572.5		0.9	1.3	1.3	23.1		378.18	335.4	395.42	540.418
200	0			191.84	430.11	836.61	35457.4		0.5	1.3	1.1	32.8		325	404.3	341.33	453.36
200	0			721.21	742.33	1127.98	20100.2		0.8	1.5	1.8	15		306.121	304.2	364	474.45
200	0			27.46	73.3	1539.53	14009.5		0.7	1.9	1.2	32		313.826	387.4	368.12	487.34
200	0			57.67	212.73	415.22	86528		0.6	1.3	1.3	21		336.17	358.8	378.749	557.34
200	0			315.46	57.04	1665.74	24316.9		0.728571	1.38571	1.42857	25.1571		373.043	390	317.77	455
200
200				Figure 4G					Figure 4H
200				IL-1beta					IL-6
200				Control	SMC-IKK2KO	Control	SMC-IKK2KO		Control	SMC-IKK2KO	Control	SMC-IKK2KO
200				NKD	NKD	CKD	CKD		NKD	NKD	CKD	CKD
200				0.58	0.43	1.98	1.23		0.74	0.53	2.31	1.32
200				0.99	0.51	1.65	0.98		0.88	0.61	3.33	2.89
200				1.2	0.22	2.8	0.91		1.28	0.46	4.12	1.31
200				1.5	0.84	1.32	0.65		1.33	0.98	5.95	0.45
200				0.87	0.7	4.89	1.36		0.55	1.03	1.53	1.34
58				0.76	0.31	2.06	1.89		0.7	0.85	2.18	1.22
60				0.99	0.41	1.78	0.44		1.23	0.51	2.9	1.2
123				1.11	0.36	2.55	0.58		1.29	0.83	3.19	0.59
145
134				Figure 4I					Figure 4K
184				TNFa					Cell death
200				Control	SMC-IKK2KO	Control	SMC-IKK2KO		Control	SMC-IKK2KO
200				NKD	NKD	CKD	CKD		CKD	CKD
200				0.83	0.31	8.9	1.34		2.22	25.32
200				0.93	0.21	11.3	0.98		2.23	30.4
25		1		1.03	0.11	3.56	2.19		1.11	23.32
28		1		0.96	0.15	10.99	1.32		2.38	22.98
35		1		0.91	0.2	7.67	1.22		3.34	18.32
35		1		1.22	0.33	7	1.56		3.45	18.99
60		1		1.22	0.44	3.1	2.88		2.36	19.56
70		1		0.9	0.59	6.11	1.78		3.51	15.31
100		1
135		1
122		1
134		1
154		1
185		1
187		1
153		1
200
200
200
200
200
200
200
200
200
200
21
28
45
45
83
87
121
145
171
140
184
200
200
200

## Sheet: Figure 5
	Figure 5C					Figure 5D				Figure 5E
	Calcified lesion					Aortic Calcium				aPWV
	Control	SMC-IKbaKO	Control	SMC-IkBaKO		Control	Control	SMC-IkBaKO		Control	SMC-IkBaKO	Control	SMC-IkBaKO
	NKD	NKD	CKD	CKD		NKD	CKD	CKD		NKD	NKD	CKD	CKD
	0	0	4238.06	1997.16		0.8	9.1	1.4		361.4	352.1	507	390.65
	233	0	5378.72	909.7		1.3	5.1	1.9		339.3	343.2	437.84	419.28
	0	123	5624.49	1605.27		1.5	10.4	1.6		378.3	403.43	492.57	349.31
	0	0	4085.21	2266.5		0.45	8.7	1.2		456.3	332.1	534.857	405.73
	232	0	7261.41	247.12		0.81	7.8	1.1		325	333.8	457.6	317.85
	542	222	5606.99	239.04		0.54	7.9	1.1		322.4	345.6	447.442	383.5
	0	0	5365.81	1210.8		0.83	5.3	0.8		377	389.4	413.4	377
	782	343	5000	535		0.72	8.1	0.7		370.5	369.9	417.3	358.8
	Figure 5G
	Cell Death
	Control	Control	SMC-IKbaKO
	NKD	CKD	CKD
	0.5	6.13	1.52
	0.8	3.34	1.82
	1.23	3.05	1.69
	1.1	3.38	1.57
	1.5	3.85	2.25
	0.43	5.78	1.63
	1.4	4.26	0.52
	1.8	3.33	1.76

## Sheet: Figure 6
	Figure 6C
	Casp 3 activity
	WT	WT	NFKB1KO	NFKB1KO	RelAKO	RelAKO
		TNF		TNF		TNF
	8257	29949	22392	169364	19585	266694
	19245	44503	23008	116584	28118	239011
	18703	44256	22082	90885	34210	207612
	Figure 6F			Figure 6G			Figure 6H			Figure 6I
	Bcl2			Bcl2a1a			cIAP2			XIAP
	WT	IKK2KO	RelAKO	WT	IKK2KO	RelAKO	WT	IKK2KO	RelAKO	WT	IKK2KO	RelAKO
	0.83	0.35	0.64	1.31	0.2	0.28	0.94	0.14	0.24	1.01	0.31	0
	1.08	0.53	0.6	0.88	0.16	0.21	0.88	0.11	0	0.97	0.35	0.15
	1.05	0.45	0.71	1	0.22	0.21	1.07	0.18	0.32	0.94	0.39	0
	1.02	0.75	0.58	0.79	0.11	0.4	1.09	0.14	0.25	1.05	0.36	0

## Sheet: Figure 7
	Figure 7A				Figure 7B
	Matrix Calcium	WT	IKK2KO		Control	WT	IKK2KO	WT	IKK2KO
	1	2.6	4.3			ApoBD	ApoBD	EV	EV
	0.8	1.8	3.3		1	2.1	2	2.1	7.1
	0.9	1.3	3.1		0.89	1.8	1.7	2.3	7.3
	1.1	1.7	2.8		1.1	1.76	1.3	2.5	7.9
					1.4	1.87	1.5	3.3	7.2
	Figure 7C					Figure 7H
	WT	IKK2KO	WT	IKK2KO		WT	WT	IKK2KO	IKK2KO
			TNF	TNF			GSK157		GSK157
	1.22	1.53	4.51	14		15.6	1.2	123.1	3.1
	1.52	1.78	4.01	14.8		18.3	2.2	110.4	3.4
	0.91	1.56	4.35	22.5		20.1	2.1	112.3	5.1
	Figure 7I										Figure 7L	Aortic Ca				Figure 7M	aPWV				Figure 7O	cell death
	WT	WT	IKK2KO	IKK2KO		Figure 7K	Calcified lesion				control	control+GSK	IKK2KO	IKK2KO+GSK		control	control+GSK	IKK2KO	IKK2KO+GSK		control	control+GSK	IKK2KO	IKK2KO+GSK
		GSK157		GSK157		control	control+GSK	IKK2KO	IKK2KO+GSK		10.86	1.32	30.41	1.32		387.1	345.4	474.9	361.9		4.65	0.61	20.34	0.61
	4.3	1.21	21.3	1.2		30518.6	1071.4	38872	2295.8		12.34	2.08	28.94	2.31		382.6	392.7	487.2	260.6		5.27	0.38	8.59	1.67
	3.98	0.53	21.6	1.36		24712	7369.8	31312	1488.2		13.21	2.31	23.51	4.55		344.1	360.1	515.7	281.2		3.52	0.6	13.17	0.65
	3.82	0.31	12.3	0.8		6122.6	2713.2	67584.2	1456.4		7.65	2.43	50.9	1.23		400	340.7	548.7	277.4		2.68	0.71	16.19	0.81
						7772.4	6511.4	29048	1835.4		5.43	1.89	31.23	1.21		460.6	285.7	565	274.1		6.7	0.51	13.96	1.45
						10498.6	269.2	18964	271		8.75	0.81	22.24	1.56		467	343.2	474.9	266.7		3.88	0.75	26.73	1.12
						15924.8	1600	64440	851		11	1.14	24.58	1.34		443.5	287.5	528.7	300		5.19	0.66	23.45	0.43
						10979.3	1271.2	83160	316.8			1.56	29.58	2.48			339.8	450	358.1			0.19	17	0.45
							2350.4	82604	541.4
	Figure 7Q					Figure 7S
	1	856.1	34.1			Control	SMC-IKK2KO	Control	SMC-IkBKO
	1	554.3	31.2			4.73	8	8.55	0.27
	1	621.1	7.8			2.56	7.11	7.57	0.9
						3.84	15.12	2.08	1.48
						4.58	16.47	6.23	0.54
						2.33	17.19	6.72	0.66
						1.81	4.92	3.5	0.74
						0.93	12.05	3.41	0.6
						3	11.6	5.4	0.7

## Sheet: Figure 8
	Figure 8B	Calcified lesion				Figure 8C	Aortic Ca				Figure 8D	aPWV									Figure 7O	cell death
	control	control+GSK	IKK2KO	IKK2KO+GSK		control	control+GSK	IKK2KO	IKK2KO+GSK		control	control+GSK	IKK2KO	IKK2KO+GSK							control	control+GSK	IKK2KO	IKK2KO+GSK
	30518.6	1071.4	38872	2295.8		10.86	1.32	30.41	1.32		387.1	345.4	474.9	361.9							4.65	0.61	20.34	0.61
	24712	7369.8	31312	1488.2		12.34	2.08	28.94	2.31		382.6	392.7	487.2	260.6							5.27	0.38	8.59	1.67
	6122.6	2713.2	67584.2	1456.4		13.21	2.31	23.51	4.55		344.1	360.1	515.7	281.2							3.52	0.6	13.17	0.65
	7772.4	6511.4	29048	1835.4		7.65	2.43	50.9	1.23		400	340.7	548.7	277.4							2.68	0.71	16.19	0.81
	10498.6	269.2	18964	271		5.43	1.89	31.23	1.21		460.6	285.7	565	274.1							6.7	0.51	13.96	1.45
	15924.8	1600	64440	851		8.75	0.81	22.24	1.56		467	343.2	474.9	266.7							3.88	0.75	26.73	1.12
	10979.3	1271.2	83160	316.8		11	1.14	24.58	1.34		443.5	287.5	528.7	300							5.19	0.66	23.45	0.43
		2350.4	82604	541.4			1.56	29.58	2.48			339.8	450	358.1								0.19	17	0.45
	Figure 8					Figure 8
	1	856.1	34.1			Control	SMC-IKK2KO	Control	SMC-IkBKO
	1	554.3	31.2			4.73	8	8.55	0.27
	1	621.1	7.8			2.56	7.11	7.57	0.9
						3.84	15.12	2.08	1.48
						4.58	16.47	6.23	0.54
						2.33	17.19	6.72	0.66
						1.81	4.92	3.5	0.74
						0.93	12.05	3.41	0.6
						3	11.6	5.4	0.7

## Sheet: Supplemental Figure 1
S. Figure 1A			S. Figure 1C			S. Figure 1D			S. Figure 1F
NKD	CKD		NKD	CKD		NKD	CKD		NKD	CKD
87.3	321.3		58	6789		0.8	6.4		337.48	507
107.2	345.6		0	8786		1.5	5.05		378.17	437.84
76.5	567.2		128	6588		1.3	5.2		325	492.57
83.2	275.6		0	7650		1.8	6.1		313.82	534.82
91.2	300.4		216	5032		1.3	8.05		376.22	398.32
93.2	353.4		0	5820		0.8	7.25		373.1	447.46
			S. Figure 1G
			IL-1beta		IL-6		iNOS
			NKD	CKD	NKD	CKD	NKD	CKD
			0.95	3.12	1.35	5.08	1.41	4.21
			0.8	3.55	1.06	4.94	1.19	7.55
			0.87	2.92	1.12	4.1	1.43	6.94
			1.21	3.42	1.46	6.45	1.81	9.99
			1	2.04	0.75	3.91	0.6	6.9
			1.01	3.73	0.73	4	0.45	8.79
			1.14	2.01	0.81	3.28	0.57	9.71
			0.98	3.98	0.68	4.44	0.5	23.41

## Sheet: Supplemental Figure 2
Figure S2A. IL-1b
0.92	3.87	0.89	1.11
1.15	3.34	0.78	1.23
0.93	3.51	1.07	0.85
Figure S2B. IL-6
1	1.1	2.1	0.89
0.99	0.95	1.87	0.93
1.01	0.82	1.67	0.98
Figure S2D. Matrix Calcium
2	10.3	1.3	39.1
1.2	8.9	2.3	33.3
1.3	9.7	1.1	34.1
1.1	11.6	1	33.8

## Sheet: Supplemental Figure 3
Figure S3B
IKK2 mRNA	Control	SMC-IKK2KO
	1.13	0.78
	0.85	0.9
	1.02	0.95
Figure S3D
IkBa mRNA	Control	SMC-IkBaKO
	0.82	1.13
	1.48	1.08
	0.7	0.85

[truncated: 5 more sheets: Supplemetal Figure 4, Supplemental Table 1, Supplemental Table 2, Supplemental Table 3, Supplemental Table 4]
